# Supplementary material for: Is music enriching for group-housed captive chimpanzees (Pan troglodytes)?
Source: PLoS One. 2017 Mar 29;12(3):e0172672. doi: 10.1371/journal.pone.0172672 (PMC5371285; doi:10.1371/journal.pone.0172672)
Supplement: S1 Dataset — (XLSX) [file pone.0172672.s008.xlsx]

## Sheet: Study 1
MEAN DURATION				BPM			PASSIVE						ACTIVE						SOCIAL ACTIVE						SELF-GROOM						ABNORMAL						AGGRESSION
	MUSIC	SILENCE		MEAN ENTRY	MEAN EXIT		MUSIC	SILENCE		CLASS DIFF	POP DIFF		MUSIC	SILENCE		CLASS DIFF	POP DIFF		MUSIC	SILENCE		CLASS DIFF	POP DIFF		MUSIC	SILENCE		CLASS DIFF	POP DIFF		MUSIC	SILENCE		CLASSDIFF	POPDIFF			MUSIC	Silence		CLASSDIFF	POPDIFF
Qafzeh	950.778	975.222		81.5	83.0556		41.67	26.92		2.08	0		12	5		-4	11		0	19		-10	-9		1	3		-3	1		0	3.85		-6.25	0		KN	2.11864	0		0	3.40136
Kindia	829.357	998.643		85.4286	93.1667		54.39	73.02		-22.65	-15		4	1		2	1		10	24		-4	-10		1	6		-5	0		1.75	4.76		0.21	-8.33		LB	0.619195	0.257732		0.5	1.62602
Liberius	662.444	957.889		95.8485	94.6087		44.83	62.86		-35.86	19.05		17	7		6	4		10	8		1	1		6	3		-3	6		0	0		0	0		DA	0.606061	0		0	-1.04167
David	862.667	1007.83		86.5	88.8		75.56	53.33		6.55	-11.19		18	16		5	-3		0	0		0	0		1	3		-2	0		0	0		0	0		PA	0.915332	1.63551		-0.816327	2.60417
Louis	1570.29	1245		103.154	98.8621		80.3	64.29		20.3	-42.86		8	8		1	-1		10	17		1	-8		0	1		-1	0		0	0		0	0		FR	0.706714	0.403226		0.757576	0.666667
Cindy	540.625	541.375		111.167	124.333		77.78	59.18		36.9	-8.16		8	7		1	0		4	8		-6	2		4	3		1	0		2.22	0		0	3.57		HL	0.223214	0		0	0
Lucy	560.5	847.583		91	52.4286		85.71	73.4		23.96	-4.7		5	2		2	1		0	4		-1	-3		2	1		0	1		0	0		0	0		PE	0.361011	0		0.44843	0.44843
Emma	989.769	837		87.5	100.667		53.54	47.06		8	-2.92		7	3		2	2		2	10		0	-8		3	3		1	-1		2.02	2.94		3.77	-6.82		EV	0	0.338983		0	0.813008
Kilimi	980.938	915.188		100.565	107.625		67.19	51.35		7.15	2.47		8	14		-6	0		6	14		-8	0		3	7		-6	2		0	4.05		0	-7.89		ED	0.37037	0		-1.81818	0
Rene	1274.38	1115.5		93.1053	104.556		57.14	62.18		-20.15	-4.95		7	11		1	-5		17	31		-11	-3		18	15		2	1		0.89	1.68		0	-1.85		SO	0	0.193424		0.980392	0
Paul	1131.05	1074.71		98.0455	110.909		64.55	70.48		-10	-12.23		15	16		9	-10		6	19		-3	-10		7	14		-5	-2		4.76	4.22		-0.79	2.13		Q	2.63158	0		-0.359712	0
Frek	1466.18	1078.27		88.5357	110		61.97	52.5		9.47	-0.88		17	5		8	4		19	39		-7	-13		5	2		0	3		0	0		0	0
Lianne	662.533	820		95.2	95.6		64.52	64.91		7.36	-6.72		19	25		-8	2		28	29		5	-6		12	7		-1	6		0	0		0	0
Heleen	894.889	1176.78		103.25	112.25		70.18	62.5		27.79	1.54		15	13		1	1		5	24		-11	-8		9	7		7	-5		0	2.08		-3.23	0
Pearl	1076.67	1046.56		88.2857	104.8		67.48	67.39		1.7	7.21		30	19		11	0		3	1		2	0		0	5		-1	-4		0	0.72		-0.92	0
Eva	1104.5	1328.93		87.5	110.909		82.46	64.58		18.69	-2.33		5	6		-5	4		5	11		-8	2		7	7		-1	1		0	0		0	0
Edith	170.125	699.875		86.0556	99.4167		12.5	100		0	-21.25		33	16		5	12		14	23		-10	1		5	6		-2	1		0	0		0	0
Sofie	717.5	878.25		93.75	119.5		66.67	83.33		0	0		5	5		0	0		5	13		-9	1		3	4		1	-2		0	0		0	0

## Sheet: Study 2
RENE ABNORMAL BEHAV							LIANNE ABNORMAL BEHAV						PAUL ABNORMAL BEHAV
	Music	Silence		CLASSDIFF	POPDIFF		Music	Silence		CLASSDIFF	POPDIFF		Music	Silence		CLASSDIFF	POPDIFF
	0.518135	3.49873		-2.98059	0.211451		5.27778	0.277778		-2.35211	-1.1624		4.61538	0		-4.61538	5.70976
	0.207684	2.7907		-2.58301	-5.71335		0.777778	8.95775		8.17997	1.55556		33.5	0		-33.5	-1.04807
	0.337079	0.125628		-0.245496	3.70958		3.72222	2.55982		-0.339724	16.1619		5.65536	11.3651		6.27496	14.7724
	1.06443	6.77778		2.8222	-0.640661		1.51685	1.17713		25.7778	5.72222		0	6.27496		0.443459	1.98249
	0.498753	0.744249		1.11111	0.00297682		1.11111	2.66667		22.9777	-9.43203		0	0.443459		2.61546	2.73433
	5.77778	2.06819		-1.14981	1.98864		17.2222	43		14.0571	13.9444		0.259403	2.87486		9.5501	-3.93803
	0.340136	0.980797		-28.1448	-0.701329		11.0223	34		3.17782	-3.72244		1.33156	0.283487		5.45765	3.19726
	3.51792	3.51494		-8.61276	-0.740799		1.22699	17.3889		-2.35837	3.55952		0.284091	9.83419		-19.8486	-3.00904
	3.16742	0.345224		0.325516	0.0330232		0	5.72222		-10.9997	2.58054		2.0979	7.55556		-3.22222	4.85689
	4.66667	2.67803		-0.208045	0		74.4202	88.4774		-1.01689	-0.410076		20.5499	0.701344		5.84022
	2.46262	3.16395			20.8004		0	3.17782		-35.8803	-1.16667		3.83333	0.611111		2.13692
	1.11111	0			-0.20986		4.55556	4.84507		31.627	-21.474		0.277778	15.0502		-0.184162
	0.808781	1.95859					13.809	2.80932		0	19.6301		0.573066	2.55556		4.1472
	0.114877	0.855676					11.0488	1.61677		0	-10.7231		3.37678	6.11111
	1.31579	1.28277					6.628	5.61111		-1.08112	15.1111		0.826446	6.66667
	0	0					1.5	15.4444		-2.14541	-23.7801		4.38247	0.444444
	2.18855	30.3333					7.72244	4		9.25734			1.02975	3.16667
	0	8.61276					37.5556	1.67526		-2.23589			1.11023	4.30749
	1.88889	1.56337					11.6071	15.1667		-2.5641			0.184162	0
	25.5226	4.72222					0	31.627		1.92182			3.95349	0.944444
	0.611111	0.819156					5.83333	8.41387					2.5463	7.40319
	0.316456	0.526316					0	0					0	4.1472
							0	0
							4.24779	3.16667
							0.410076	0
							1.16667	0
							26.5215	5.04751
							3.68481	23.3149
							2.14541	0
							11.5009	0.777778
							1.27778	10.5351
							2.23589	0
							0	15.1111
							27.7356	3.95543
							2.5641	0
							0.116686	2.03851

## Sheet: Study 3a
OVERALL PREFERENCE LMM	TYPE OF SOUND	CHIMP GROUP	TRIAL	NUMBER OF PRESSES OF BUTTON (LOG 10)		GROUP PREFERENCE		C2		C4		C5		C8						NUMBER OF PRESSES OVER TIME
	1	4	2	0.48		(NUMBER OF TIMES	1	43		25		53		26						TRIAL	Pacer	Gremlin	Cordova	Marcus	Austin	Rusty	Chester	Rhoda	April	Mae	Junie	Coco	Hannah	Joey	Zippy	Cody	Helga	Ursula	Misty	Bernie	Pierre	Huey	Martha	Mary	Kelley	Tinker	Cecelia	Zoe	Punch
TYPE OF SOUND	2	4	2	0.7		EACH TYPE OF SOUND	2	24		19		34		19						1	0	0	0	0	0	0	3	0	0	3	0	5	2	4	2	0	0	0	0	0	0	1	2	0	0	2	1	1	0
1= CLASSICAL	3	4	2	0.3		WAS SELECTED)	3	18		31		28		30						2	0	0	0	0	0	2	0	0	0	0	0	0	4	0	2	1	2	1	19	0	0	4	0	0	0	1	1	3	0
2= ROCK	4	4	2	0.48			4	25		25		43		23						3	0	0	0	1	1	0	2	0	5	1	0	0	2	11	6	0	0	0	5	0	0	1	0	0	0	1	0	0	1
3= AFRICAN FOLK	1	4	3	0.3																4	0	0	0	0	0	1	1	1	0	0	0	0	10	0	0	0	0	1	2	0	0	2	0	1	0	0	0	4	0
4= SILENCE	2	4	3	0.48																5	0	0	0	0	2	0	3	0	0	2	0	0	2	0	11	0	0	0	0	0	0	1	0	0	0	0	1	3	0
	3	4	3	0.48		NUMBER OF PRESSES MADE BY EACH INDIVIDUAL WITHIN C2														6	0	7	0	0	0	0	2	5	0	0	0	6	0	4	3	0	1	2	1	0	0	4	7	1	0	5	0	2	0
	4	4	3	0.3		Pacer	Gremlin	Cordova	Marcus	Austin	Rusty	Chester	Rhoda	April	Mae	Junie	Coco	Hannah		7	0	0	0	0	1	0	0	0	5	2	0	0	3	6	8	1	0	0	3	0	0	0	5	0	0	4	0	7	0
	1	4	4	0.3		0	8	0	4	4	3	13	6	10	10	0	11	40		8	0	0	0	1	0	0	0	0	0	1	0	0	5	0	0	0	1	2	14	0	0	0	1	0	2	0	0	2	0
	2	4	4	0.3																9	0	0	0	0	0	0	0	0	0	0	0	0	0	0	0	0	0	1	1	0	0	0	1	1	0	0	0	0	0
	3	4	4	0.6																10	0	1	0	0	0	0	0	0	0	0	0	0	0	0	0	3	0	0	0	0	0	0	0	0	0	0	0	4	0
	4	4	4	0																11	0	0	0	0	0	0	0	0	0	0	0	0	12	0	0	0	0	0	0	0	0	0	0	0	0	0	0	3	0
	1	4	6	0.85																12	0	0	0	0	0	0	2	0	0	0	0	0	0	0	0	0	0	2	1	0	0	1	2	0	0	0	0	4	0
	2	4	6	0.3																13	0	0	0	2	0	0	0	0	0	0	0	0	0	14	0	0	0	0	0	0	0	0	3	0	0	0	0	2	0
	3	4	6	0.48																14	0	0	0	0	0	0	0	0	0	0	0	0	0	6	0	0	0	2	0	0	0	0	0	0	0	0	1	0	0
	4	4	6	0.48																15	0	0	0	0	0	0	0	0	0	0	0	0	0	5	0	0	0	0	0	0	0	0	1	0	0	0	0	1	0
	1	4	7	0.48																16	0	0	0	0	0	0	0	0	0	1	0	0	0	9	0	0	0	1	0	0	0	0	1	0	0	0	0	3	0
	2	4	7	0
	3	4	7	0
	4	4	7	0
	1	4	8	0.48
	2	4	8	0
	3	4	8	0.48
	4	4	8	0
	1	4	10	0.48
	2	4	10	0.3
	3	4	10	0.6
	4	4	10	0.3
	1	4	11	0.48
	2	4	11	0.3
	3	4	11	0.3
	4	4	11	0.3
	1	4	13	0.3
	2	4	13	0.48
	3	4	13	0
	4	4	13	0.48
	1	4	14	0
	2	4	14	0
	3	4	14	0.48
	4	4	14	0
	1	4	15	0
	2	4	15	0
	3	4	15	0
	4	4	15	0
	1	4	16	0
	2	4	16	0
	3	4	16	0.6
	4	4	16	0
	1	8	2	0.6
	2	8	2	0.48
	3	8	2	0
	4	8	2	0
	1	8	3	0
	2	8	3	0.3
	3	8	3	0
	4	8	3	0.3
	1	8	4	0.3
	2	8	4	0
	3	8	4	0.6
	4	8	4	0.3
	1	8	6	0.78
	2	8	6	0.48
	3	8	6	0.9
	4	8	6	0.78
	1	8	7	0.3
	2	8	7	0.3
	3	8	7	0
	4	8	7	0.48
	1	8	8	0
	2	8	8	0
	3	8	8	0.3
	4	8	8	0
	1	8	10	0.9
	2	8	10	0.3
	3	8	10	0.48
	4	8	10	0.85
	1	8	11	0
	2	8	11	0.3
	3	8	11	0.3
	4	8	11	0.3
	1	8	13	0.3
	2	8	13	0.3
	3	8	13	0.6
	4	8	13	0.48
	1	8	14	0.6
	2	8	14	0.3
	3	8	14	0
	4	8	14	0.3
	1	8	15	0.3
	2	8	15	0.6
	3	8	15	0.3
	4	8	15	0.48
	1	8	16	0
	2	8	16	0
	3	8	16	0.6
	4	8	16	0.3
	1	5	2	0.6
	2	5	2	0
	3	5	2	0.48
	4	5	2	0.85
	1	5	3	0
	2	5	3	0.48
	3	5	3	0
	4	5	3	0
	1	5	4	0.6
	2	5	4	0.7
	3	5	4	0.7
	4	5	4	0.6
	1	5	6	0.85
	2	5	6	0.3
	3	5	6	0
	4	5	6	0.7
	1	5	7	0.48
	2	5	7	0.3
	3	5	7	0
	4	5	7	0
	1	5	8	0.6
	2	5	8	0.48
	3	5	8	0.48
	4	5	8	0.3
	1	5	10	1.11
	2	5	10	0.3
	3	5	10	0.48
	4	5	10	0.6
	1	5	11	0
	2	5	11	0
	3	5	11	0
	4	5	11	0
	1	5	13	0
	2	5	13	0.3
	3	5	13	0.48
	4	5	13	0
	1	5	14	1.23
	2	5	14	0
	3	5	14	0
	4	5	14	0.3
	1	5	15	0
	2	5	15	0.48
	3	5	15	0.3
	4	5	15	0
	1	5	16	0.48
	2	5	16	0.7
	3	5	16	0.7
	4	5	16	0
	1	2	2	0.78
	2	2	2	0.48
	3	2	2	0
	4	2	2	0.48
	1	2	3	0
	2	2	3	0
	3	2	3	0
	4	2	3	0
	1	2	4	0.3
	2	2	4	0
	3	2	4	0
	4	2	4	0.3
	1	2	6	1.11
	2	2	6	0.6
	3	2	6	0.7
	4	2	6	0.3
	1	2	7	0.3
	2	2	7	0
	3	2	7	0
	4	2	7	0
	1	2	8	0
	2	2	8	0
	3	2	8	0
	4	2	8	0
	1	2	10	0.78
	2	2	10	0.48
	3	2	10	0.6
	4	2	10	0.3
	1	2	11	0.48
	2	2	11	0.78
	3	2	11	0.48
	4	2	11	0.6
	1	2	13	0.48
	2	2	13	0.48
	3	2	13	0.48
	4	2	13	0.9
	1	2	14	0.78
	2	2	14	0.3
	3	2	14	0
	4	2	14	0.3
	1	2	15	0
	2	2	15	0.48
	3	2	15	0
	4	2	15	0
	1	2	16	0
	2	2	16	0
	3	2	16	0
	4	2	16	0.3
[truncated: 10 more columns]

## Sheet: Study 3b
INDIVIDUAL PREFERENCES					EXPOSURE TO EACH SOUND					EXPOSURE TO SOUND AND NUMBER OF SOUND CHANGES					INTEREST IN APPROACHING TOUCHSCREEN						INTEREST IN PRESSING TOUCHSCREEN
	INDIVIDUAL TESTING	GROUP TESTING			DURATION	SOUND CONDITION	INDIVIDUAL	TRIAL		TRIAL	INDIVIDUAL	DURATION	NUMBER OF BUTTON CHANGES BY THIRD PARTIES		MEAN NUMBER OF APPROACHES PER SESSION	SESSION		MEAN APPROACHES FOR FIRST THREE SESSIONS	MEAN APPROACHES FOR LAST THREE SESSIONS		MEAN NUMBER OF PRESSES PER SESSION	SESSION		MEAN PRESSES FOR FIRST THREE SESSIONS	MEAN PRESSES FOR LAST THREE SESSIONS
Edith	Silence =6 Class = 13 Pop=21	Silence=9 Class=7 Pop=6			69	1	1	1		1	1	69	0		0.07	1		0	0.277		3	1		5.33	1.67
Eva	Silence=19 Class=14 Pop=19	Pop= 1			90	1	2	1		1	2	2978	12		0.04	2		0.428	0.055		0	2		0	0
Pearl	Silence=9 Class=10 Pop=21	Silence=1 Class=1 Pop=1			146	3	2	1		1	4	326	4		0.08	3		0.446	0		1.17	3		0.67	0.33
Kilimi	Silence=18 Class=4 Pop=17	Silence=3 Class=3 Pop=5			6	2	2	1		1	7	227	4		0.06	5		0	1.527		0.33	5		0	0.67
Louis	Silence=14 Class=10 Pop=16	Did not participate			32	1	2	1		1	8	29	0		0.16	6		0.114	0.053		0.33	6		0.23	0
Frek	Silence=14 Class= 21 Pop= 27	Did not participate			320	3	2	1		1	8	313	0		0.16	7		0	0.181		1	7		0	0
					43	2	2	1		1	10	1481	9		0.06	9		0.08	0.121		0.67	9
					4	1	2	1		1	10	78	1		0.11	11		0.051	0.08		0.5	11
					6	3	2	1		1	10	10	0		0.07	12		0.106	0.755		0.17	12
					9	1	2	1		1	10	86	0					0	0.108
					1012	3	2	1		1	11	176	1
					17	1	2	1		1	11	2805	11
					8	3	2	1		1	12	1518	8
					1285	2	2	1		1	12	11	0
					95	1	4	1		1	12	501	1
					146	3	4	1		1	14	67	1
					6	2	4	1		1	15	182	1
					32	1	4	1		1	15	395	0
					47	3	4	1		1	15	110	0
					28	1	7	1		1	15	52	0
					146	3	7	1		1	16	3449	13
					6	2	7	1		1	17	83	1
					32	1	7	1		1	17	2774	9
					15	3	7	1		1	18	2691	6
					29	3	8	1		2	1	99	0
					313	3	8	1		2	2	966	0
					36	1	10	1		2	7	867	0
					146	3	10	1		2	10	3434	0
					6	2	10	1		2	11	2226	0
					32	1	10	1		2	11	6	0
					320	3	10	1		2	12	270	0
					43	2	10	1		2	15	2197	0
					4	1	10	1		2	16	3555	0
					6	3	10	1		2	17	2709	0
					9	1	10	1		2	18	100	0
					879	3	10	1		3	1	25	0
					8	3	10	1		3	1	71	0
					70	2	10	1		3	2	24	0
					10	2	10	1		3	2	183	0
					86	2	10	1		3	2	455	0
					87	1	11	1		3	4	141	0
					89	3	11	1		3	7	560	0
					24	1	11	1		3	7	61	0
					320	3	11	1		3	8	129	0
					43	2	11	1		3	8	2262	0
					4	1	11	1		3	10	470	2
					6	3	11	1		3	11	614	2
					9	1	11	1		3	11	276	2
					1012	3	11	1		3	11	1787	0
					17	1	11	1		3	12	485	2
					8	2	11	1		3	14	507	2
					1362	3	11	1		3	15	2039	4
					242	3	12	1		3	16	563	2
					43	2	12	1		3	16	498	2
					4	1	12	1		3	16	1670	0
					6	3	12	1		3	16	19	0
					9	1	12	1		3	17	561	2
					1012	3	12	1		3	17	348	2
					17	1	12	1		3	17	113	0
					8	2	12	1		3	18	34	0
					177	3	12	1		3	18	15	0
					11	3	12	1		5	1	78	0
					230	3	12	1		5	2	468	1
					271	2	12	1		5	2	17	0
					58	1	14	1		5	3	31	0
					9	3	14	1		5	4	120	0
					66	1	15	1		5	5	58	0
					116	3	15	1		5	7	351	0
					321	3	15	1		5	7	108	0
					74	3	15	1		5	8	233	1
					110	3	15	1		5	8	197	0
					52	3	15	1		5	8	152	0
					82	1	16	1		5	9	170	0
					146	3	16	1		5	10	1491	1
					6	2	16	1		5	10	339	0
					32	1	16	1		5	11	638	0
					320	3	16	1		5	11	190	0
					43	2	16	1		5	11	222	0
					4	1	16	1		5	11	118	0
					6	3	16	1		5	12	1244	0
					9	1	16	1		5	14	506	1
					1012	3	16	1		5	15	937	1
					17	1	16	1		5	16	235	1
					8	2	16	1		5	16	378	0
					1618	3	16	1		5	16	31	0
					146	2	16	1		5	16	138	0
					19	1	17	1		5	17	764	0
					64	3	17	1		5	18	112	1
					11	1	17	1		6	1	38	0
					320	3	17	1		6	2	196	0
					43	2	17	1		6	7	255	2
					4	1	17	1		6	10	258	2
					6	3	17	1		6	11	85	0
					9	1	17	1		6	11	96	0
					1012	3	17	1		6	11	73	0
					17	1	17	1		6	11	129	0
					8	2	17	1		6	14	46	0
					1344	3	17	1		6	15	682	2
					24	1	18	1		6	16	420	0
					320	3	18	1		6	17	781	2
					43	2	18	1		6	18	102	0
					4	1	18	1		7	1	499	0
					6	3	18	1		7	2	665	2
					9	1	18	1		7	2	350	0
					2285	3	18	1		7	3	37	0
					99	2	1	2		7	4	423	0
					966	2	2	2		7	5	190	0
					867	2	7	2		7	5	178	0
					3434	2	10	2		7	5	100	0
					2226	2	11	2		7	5	150	0
					6	2	11	2		7	6	198	2
					270	2	12	2		7	7	127	2
					2197	2	15	2		7	7	139	0
					3555	2	16	2		7	7	122	0
					2709	2	17	2		7	8	540	2
					100	2	18	2		7	8	109	0
					25	1	1	3		7	8	85	1
					71	3	1	3		7	9	29	0
					24	1	2	3		7	9	170	0
					183	1	2	3		7	10	125	2
					455	3	2	3		7	10	214	0
					141	3	4	3		7	10	64	0
					560	1	7	3		7	11	89	2
					61	3	7	3		7	11	710	0
					129	1	8	3		7	14	156	0
					2262	3	8	3		7	15	330	2
					350	1	10	3		7	15	241	0
					7	3	10	3		7	16	202	0
					113	1	10	3		7	17	664	0
					454	1	11	3		7	18	54	0
					7	3	11	3		9	1	119	0
					153	1	11	3		9	2	136	0
					181	1	11	3		9	2	5	0
					8	2	11	3		9	3	5	0
					87	3	11	3		9	3	275	0
					1787	3	11	3		9	3	81	0
					393	1	12	3		9	4	1802	0
					7	3	12	3		9	7	53	0
					85	1	12	3		9	7	9	0
					443	1	14	3		9	8	937	0
					7	3	14	3		9	8	239	0
					57	1	14	3		9	9	274	0
					441	1	15	3		9	9	215	0
					7	3	15	3		9	10	468	0
					378	1	15	3		9	10	150	0
					8	2	15	3		9	11	1518	0
					1205	3	15	3		9	11	52	0
					440	1	16	3		9	11	278	0
					7	3	16	3		9	12	53	0
					116	1	16	3		9	15	177	0
					180	1	16	3		9	15	702	0
					8	2	16	3		9	16	1582	0
					310	3	16	3		9	17	389	0
					1670	3	16	3		9	18	268	0
					19	3	16	3		9	18	520	0
					446	1	17	3		9	18	17	0
					7	3	17	3		9	18	33	0
					108	1	17	3		9	18	11	0
					188	1	17	3		11	2	267	2
					8	2	17	3		11	2	76	0
					152	3	17	3		11	2	428	0
					113	3	17	3		11	7	207	2
					34	1	18	3		11	8	122	0
					15	1	18	3		11	10	225	0
					69	3	1	4		11	10	200	0
					40	3	1	4		11	10	1699	0
					584	3	2	4		11	11	327	2
					203	3	4	4		11	11	31	0
					7	3	7	4		11	11	23	0
					105	3	8	4		11	11	6	0
					211	3	8	4		11	11	655	0
					1091	3	8	4		11	11	2079	0
					354	3	10	4		11	12	326	2
					267	3	10	4		11	12	40	0
					299	3	11	4		11	12	132	0
					19	3	11	4		11	12	13	0
					283	3	11	4		11	12	822	0
					1353	3	12	4		11	16	268	2
					335	3	14	4		11	16	650	0
					20	3	14	4		11	17	108	0
					574	3	15	4		11	17	165	0
					1370	3	16	4		12	2	48	0
					15	3	17	4		12	2	844	0
					562	3	17	4		12	10	121	0
					36398	3	17	4		12	10	102	0
					78	1	1	5		12	11	202	1
					101	2	2	5		12	11	155	0
					367	1	2	5		12	11	148	0
					17	1	2	5		12	11	95	0
					31	1	3	5		12	11	468	0
					120	1	4	5		12	11	446	0
					58	1	5	5		12	14	846	0
					351	1	7	5		12	15	162	1
					108	1	7	5		12	15	618	0
					98	2	8	5		12	18	80	0
					135	1	8	5
					197	1	8	5
					152	1	8	5
					170	1	9	5
					63	2	10	5
					1428	1	10	5
					339	1	10	5
					111	2	11	5
					16	1	11	5
					638	1	11	5
					190	1	11	5
					222	1	11	5
					118	1	11	5
					1244	1	12	5
					105	2	14	5
					401	1	14	5
					109	2	15	5
					828	1	15	5
					93	2	16	5
					142	1	16	5
					378	1	16	5
					31	1	16	5
					138	1	16	5
					764	1	17	5
					79	2	18	5
					33	1	18	5
					38	3	1	6
					196	3	2	6
					200	3	7	6
					4	1	7	6
					51	2	7	6
					141	3	10	6
					4	1	10	6
					113	2	10	6
					85	3	11	6
					96	3	11	6
					73	2	11	6
					129	2	11	6
					46	3	14	6
					436	3	15	6
					4	1	15	6
					242	2	15	6
					420	2	16	6
					205	3	17	6
					4	1	17	6
					572	2	17	6
					102	3	18	6
					499	2	1	7
					119	2	2	7
					6	3	2	7
					540	2	2	7
					350	2	2	7
					37	2	3	7
					423	2	4	7
					190	2	5	7
					178	2	5	7
					100	2	5	7
					150	2	5	7
					54	2	6	7
					18	1	6	7
					126	3	6	7
					62	2	7	7
					6	3	7	7
					59	2	7	7
					139	2	7	7
					122	2	7	7
					40	2	8	7
					6	3	8	7
					494	2	8	7
					109	2	8	7
					15	1	8	7
					70	3	8	7
					29	2	9	7
					170	2	9	7
					18	2	10	7
					6	3	10	7
					101	2	10	7
					214	2	10	7
					64	2	10	7
					57	2	11	7
					6	3	11	7
					26	2	11	7
					710	2	11	7
					156	2	14	7
					112	2	15	7
					6	3	15	7
					212	2	15	7
					241	2	15	7
					202	2	16	7
					664	2	17	7
					54	2	18	7
					68	3	2	8
					29	3	2	8
					748	3	4	8
					402	3	7	8
					497	3	8	8
					2146	3	10	8
					329	3	10	8
					388	3	11	8
					1406	3	11	8
					502	3	12	8
					769	3	15	8
					580	3	15	8
					3579	3	16	8
					778	3	17	8
					1703	3	17	8
					98	3	18	8
					3063	3	18	8
					119	1	1	9
					136	1	2	9
					5	1	2	9
					5	1	3	9
					275	1	3	9
					81	1	3	9
					1802	1	4	9
					53	1	7	9
					9	1	7	9
					937	1	8	9
					239	1	8	9
					274	1	9	9
					215	1	9	9
					468	1	10	9
					150	1	10	9
					1518	1	11	9
					52	1	11	9
					278	1	11	9
					53	1	12	9
					177	1	15	9
					702	1	15	9
					1582	1	16	9
					389	1	17	9
					268	1	18	9
					520	1	18	9
					17	1	18	9
					33	1	18	9
					11	1	18	9
					67	3	2	10
					62	3	2	10
					120	3	5	10
					81	3	7	10
					72	3	7	10
					60	3	7	10
					87	3	8	10
					290	3	8	10
					93	3	10	10
					78	3	11	10
					71	3	11	10
					58	3	11	10
					993	3	11	10
					1206	3	11	10
					44	3	12	10
					278	3	12	10
					17	3	18	10
					74	3	2	11
					34	1	2	11
					159	2	2	11
					76	2	2	11
					428	2	2	11
					26	3	7	11
					34	1	7	11
					147	2	7	11
					122	2	8	11
					225	2	10	11
					200	2	10	11
					1699	2	10	11
					70	3	11	11
					34	1	11	11
					223	2	11	11
					31	2	11	11
					23	2	11	11
					6	2	11	11
					655	2	11	11
					2079	2	11	11
					78	3	12	11
					34	1	12	11
					214	2	12	11
					40	2	12	11
					132	2	12	11
					13	2	12	11
					822	2	12	11
					64	3	16	11
					34	1	16	11
					170	2	16	11
					650	2	16	11
					108	2	17	11
					165	2	17	11
					48	2	2	12
					844	2	2	12
					121	2	10	12
					102	2	10	12
					32	3	11	12
					170	2	11	12
					155	2	11	12
					148	2	11	12
					95	2	11	12
					468	2	11	12
					446	2	11	12
					846	2	14	12
					40	3	15	12
					122	2	15	12
					618	2	15	12
					80	2	18	12
